# Supplementary material for: Current Intraoperative Imaging Techniques to Improve Surgical Resection of Laryngeal Cancer: A Systematic Review
Source: Cancers (Basel). 2021 Apr 15;13(8):1895. doi: 10.3390/cancers13081895 (PMC8071167; doi:10.3390/cancers13081895)
Supplement: Supplementary file 1 [file cancers-13-01895-s001.zip]

Archive with 6 entries (4 files):
- cancers-1177646-supplementary/
- cancers-1177646-supplementary/cancers-1177646-supplementary-for xml/
- cancers-1177646-supplementary/cancers-1177646-supplementary-for xml/File S1; Search strategy.pdf
- cancers-1177646-supplementary/cancers-1177646-supplementary-for xml/File S2; PRISMA 2020 flow diagram.pdf
- cancers-1177646-supplementary/cancers-1177646-supplementary-for xml/Table S1; MINORS score table.pdf
- cancers-1177646-supplementary/cancers-1177646-supplementary-for xml/Table S2; PRISMA 2020 checklist.pdf
